# Supplementary material for: Neuroprotective potential of Mentha piperita extract prevents motor dysfunctions in mouse model of Parkinson’s disease through anti-oxidant capacities
Source: PLoS One. 2024 Apr 16;19(4):e0302102. doi: 10.1371/journal.pone.0302102 (PMC11020615; doi:10.1371/journal.pone.0302102)
Supplement: S1 Raw data — (XLSX) [file pone.0302102.s001.xlsx]

## Sheet: Figure 1
Open filed-distance
	Control	Rotenone	EthMP+Rotenone	EthMP	Sinemet+Rotenone
	28.481	6.805	18.833	26.81	17.63
	30.788	10.241	17.389	28.434	12.451
	35.253	3.344	16.329	23.101	20.031
	28.813		12.12	28.101	17.56
	31.505	8.69	19.815	31.119	15.778
	26.404	12.82	24.013	31.931	19.277
	30.881	5.001	20.329	35.191	18.63
	32.202	4.231	18.338	28.101	16.24
	34.531	3.344	16.231	23.111
Average	30.9842	6.8095	18.1552	28.4332	17.1996
SD	2.84087	3.49237	3.2851	3.94857	2.39597
SEM	0.946956	1.16412	1.09503	1.31619	0.798655
Open field-entries
	Control	Rotenone	EthMP+Rotenone	EthMP	Sinemet+Rotenone
	72	10	33	66	33
	75	13	30	70	20
	88	2	28	60	40
	70		22	74	31
	78	9	36	78	30
	68	16	45	76	38
	72	6	35	84	34
	78	5	33	70	29
	82	2	29	45
Average	75.8889	7.875	32.3333	69.2222	31.875
SD	6.33333	5.05505	6.36396	11.4431	6.1281
SEM	2.11111	1.68502	2.12132	3.81437	2.0427

## Sheet: Figure 2
Stepping	Stepping							Pole climb down
		Control	Rotenone	EthMP+Rotenone	EthMP	Sinemet+Rotenone			Control	Rotenone	EthMP+Rotenone	EthMP	Sinemet+Rotenone
		8.93	38.59	11.43	8.12	9.23			7.57	9.29	10.13	5.69	6.22
		8.96	35.72	7.67	3.61	8.595			7.7955	17.05	6.395	6.64	12.55
		6.85	31.71	10.61	4.79	7.85			6.11	11.495	6.92	6.53	5.56
		9.41		9.27	4.05	11.22			7.55		5.95	5.77	7.51
		7.89	34.14	7.99	6.26	12.39			5.65	12.53	5.68	5.76	5.48
		7.61	42.51	7.55	8.18	9.24			4.88	12.889	7.4	5.05	5.63
		6.53	43.22	9.99	5.45	10.4			7.92	16.87	8.16	6.06	6.22
		7.24	32.95	9.61	6.78	9.56			6.81	13.24	5.84	4.33	5.47
		6.92	39.58	7.56	4.67				6.11	13.13	7.32	5.99
	Average	7.81556	37.3025	9.07556	5.76778	9.81063		Average	6.71061	13.3117	7.08833	5.75778	6.83
Beam walk	SD	1.05238	4.33764	1.45068	1.67659	1.46552		SD	1.07762	2.5895	1.40968	0.712755	2.4098
	SEM	0.350793	1.44588	0.483561	0.558862	0.488506		SEM	0.359206	0.863168	0.469894	0.237585	0.803267
	Beam walk							Tail suspension
		Control	Rotenone	EthMP+Rotenone	EthMP	Sinemet+Rotenone			Control	Rotenone	EthMP+Rotenone	EthMP	Sinemet+Rotenone
		9.89	120	3.93	8.43	5.52			143.9	204.29	248.21	156.57	200.93
		11.3	93.72	5.15	4.03	7.62			176.94	264.61	167.92	161	235.94
		3.09	120	6.62	5.54	6.2			123.13	249.55	123.9	171.11	217.59
		7.48		7.19	3.17	8.81			158.01		208.31	180.99	239.28
		4.56	120	8.91	5.23	5.39			120.14	254.08	186.34	175.59	240.28
		3.05	120	7.6	6.71	10.94			153.01	250.94	156.63	166.99	260.01
		7.95	120	4.61	5.27	5.61			143.99	264.23	208.31	160.99	200
		4.76	105	10.27	4.99	5.54			130.11	254.06	186.34	180.55	235.23
		4.42	87.6	9.77	7.64				120.14	270.01	167.11	185.01
	Average	6.27778	110.79	7.11667	5.66778	6.95375		Average	141.041	251.471	183.674	170.978	228.657
	SD	2.9958	13.5584	2.26361	1.67155	2.02319		SD	19.5282	20.4333	35.7419	10.2033	20.8385
	SEM	0.998601	4.51946	0.754536	0.557182	0.674398		SEM	6.5094	6.81111	11.914	3.40111	6.94615
	Stride Length
		Control	Rotenone	EthMP+Rotenone	EthMP	Sinemet+Rotenone
		6.81	4.55	6.47	6.73	6.49
		7.07	4.49	5.37	6.38	6.5
		7.33	3.78	5.76	6.79	6.36
		7.24		5.74	6.84	6.39
		6.87	4.62	5.05	7.3	6.9
		6.78	4.93	6.9	6.75	6.28
		6.51	3.82	6.51	7.06	6.89
		7.23	4.16	5.92	7.04	6.79
		6.91	3.79	6.74	6.82
	Average	6.97222	4.2675	6.05111	6.85667	6.575
	SD	0.266213	0.442388	0.636994	0.257924	0.248251
	SEM	0.0887377	0.147463	0.212331	0.0859748	0.0827503

## Sheet: Figure 3
	LPO								GST
		Control	Rotenone	EthMP+Rotenone	EthMP	Sinemet+Rotenone				Control	Rotenone	EthMP+Rotenone	EthMP	Sinemet+Rotenone
		19.6416	51.0138	28.7653	19.9555	24.6083				62.0161	39.8881	46.3321	90.1228	31.2175
		19.822	52.5346	33.3704	21.4977	25.8954				94.6601	33.8117	36.2094	39.1401	33.9408
		21.871	62.9391	31.3682	20.9181	29.9309				75.9061	29.337	30.9291	43.2291	34.9282
		18.9247	41.1123	31.8996	17.2811	37.276				62.8282	34.6792	58.6654	41.9822	24.5658
		10.6785	40.9217	30.8295	16.659	41.6873				50.387	28.1089	42.2144	43.198	42.1867
		24.4444		27.5806	21.6908	35.7063				32.0454		37.9733	38.176	35.1887
	Average	19.2304	49.7043	30.6356	19.667	32.5174			Average	62.9738	33.165	42.054	49.308	33.6713
	SD	4.64555	9.16298	2.12047	2.1834	6.78227			SD	21.3878	4.69382	9.68342	20.1053	5.75147
	SEM	1.89654	3.74077	0.86568	0.89137	2.76885			SEM	8.73154	1.91624	3.95324	8.20794	2.34803
	CAT								SOD
		Control	Rotenone	EthMP+Rotenone	EthMP	Sinemet+Rotenone				Control	Rotenone	EthMP+Rotenone	EthMP	Sinemet+Rotenone
		13.6226	5.38492	10.5345	12.5087	6.20048				65.5248	57.2951	77.0068	68.4497	83.9199
		12.0782	3.74532	6.32022	6.40478	5.23662				81.9974	53.9449	88.6249	59.8978	79.705
		12.3161	3.37965	6.59824	12.45	4.71533				119.342	49.41	81.546	63.1661	93.7975
		9.74327	3.69914	6.03419	7.7506	5.89584				94.1379	56.4138	72.4269	83.7257	78.7011
		9.9589	3.51975	6.39886	9.89632	12.1499				130.694	41.4785	79.5878	74.2967	88.5926
		9.54738		4.82487	11.7801	4.90374				68.377		115.113	76.1621	91.4633
	Average	11.2111	3.94575	6.78515	10.1318	6.51698			Average	93.3456	51.7085	85.7176	70.9497	86.0299
	SD	1.6899	0.817642	1.94241	2.58291	2.81791			SD	26.8238	6.48628	15.3625	8.83828	6.23847
	SEM	0.689897	0.333801	0.792985	1.05447	1.15041			SEM	10.9508	2.64801	6.27172	3.60821	2.54684
	GSH
		Control	Rotenone	EthMP+Rotenone	EthMP	Sinemet+Rotenone
		3.59333	0.70875	3.49759	4.1819	2.9925
		3.64966	1.18125	3.04138	4.725	2.35707
		4.4835	2.04167	3.80172	3.3075	3.15
		4.24667	1.52069	4.49167	3.6225	3.185
		4.6381	2.205	3.78	2.835	2.96827
		4.08333		2.44125	2.58517	3.26948
	Average	4.11577	1.53147	3.50893	3.54284	2.98705
	SD	0.428123	0.615139	0.704791	0.810653	0.329473
	SEM	0.17478	0.251129	0.28773	0.330948	0.134507

## Sheet: Figure 4.
							Multipolar area
								Control									Rotenone									EthMP+Rotenone									EthMP									Sinemet+Rotenone
								Mice 1 section 1	Mice 1 section 2	Mice 1 section 3	Mice 2 section 1	Mice 2 section 2	Mice 2 section 3	Mice 3 section 1	Mice 3 section 2	Mice 3 section 3	Mice 1 section 1	Mice 1 section 2	Mice 1 section 3	Mice 2 section 1	Mice 2 section 2	Mice 2 section 3	Mice 3 section 1	Mice 3 section 2	Mice 3 section 3	Mice 1 section 1	Mice 1 section 2	Mice 1 section 3	Mice 2 section 1	Mice 2 section 2	Mice 2 section 3	Mice 3 section 1	Mice 3 section 2	Mice 3 section 3	Mice 1 section 1	Mice 1 section 2	Mice 1 section 3	Mice 2 section 1	Mice 2 section 2	Mice 2 section 3	Mice 3 section 1	Mice 3 section 2	Mice 3 section 3	Mice 1 section 1	Mice 1 section 2	Mice 1 section 3	Mice 2 section 1	Mice 2 section 2	Mice 2 section 3
								11032	1395	10733	13441	8836	9808	3805	12570	7418	5615	4854	1293	6344	3045	5122	3839	1328	7808	2762	3014	3280	4240	10648	3086	7510	8396	5646	7588	3455	8319	7738	6892	5690	5455	2425	10116	4994	7566	11989	7356	6944	8283
%age neurodegeneration								12851	11852	12475	14738	4383	8008	5195	9248	2705	4258	4426	1994	2307	7108	3692	3430	2093	4274	5538	4521	4175	5548	9435	3764	6838	6552	6801	7230	3257	5820	6062	3812	3635	3129	1707	9816	3847	8367	9679	8271	4614	3196
	Control	Rotenone	EthMP+Rotenone	EthMP	Sinemet+Rotenone			5598	3641	7367	11476	5902	6023	5877	8461	5513	3969	2749	4427	6179	6244	2662	3220	1518	4003	2295	3136	3099	7048	7030	2677	10414	6303	5497	5231	3334	6713	6472	5806	5328	5744	5307	8917	6551	5646	7532	7516	7928	3581
	7.31707	62.5	29.7297	22.8571	40.8163			10509	5520	4220	2810	3738	2037	6313	8700	4719	2735	5517	3478	1397	4801	3785	4441	1676	2117	5182	6489	4095	9310	9215	2305	8070	8453	6315	7858	3938	4565	5426	3777	7461	2223	6901	17131	3831	7931	6442	5199	10185	5976
	8.33333	76.9231	21.875	13.9535	42			4498	2333	6964	14223	9701	1802	2978	7873	7420	4684	3287	4366	9169	7185	3827	2695	1616	4763	6034	4239	2300	8639	9947	1786	7722	7132	6796	6355	4645	4849	11099	5173	7124	4610	5611	10125	4850	8491	5719	5824	8345	3991
	6.25	90.625	23.5294	15.1515	56.25			12883	7950	7502	14209	3573	5620	5089	9162	2082	3433	4264	4795	4880	5675	3503	2635	1253	3150	4226	2627	3312	5324	9746	3352	7538	5878	3313	7239	4041	4231	5407	3744	5095	6254	7453	11746	3083	7265	15149	3763	10354	4759
	8.82353	64.7059	20.4082	20.5882	51.4286			5410	2950	7005	13561	9431	2253	6114	8934	1230	1231	3682	2208	4060	4547	4112	4181	3487	10055	6336	2586	2687	6493	7174	2239	3284	5320	1681	6839	7290	4651	7113	4844	3673	4685	6687	11671	5637	4755	9370	8258	6351	3436
	11.4286	59.1837	23.2558	20.9302	45.946			12736	7709	8699	19668	5835	2326	2196	10040	4568	3394	4498	2001	5691	8096	3416	6343	4013	8486	3470	2601	2296	3225	4913	4068	6863	5534	2928	9166	5976	3488	8769	4132	5069	6516	8312	3183	5036	6407	10860	5934	3102	1680
	8.82353	73.1707	31.4286	14.6341	47.9167			10075	7725	7540	11514	7156	5005	5603	11561	4577	4888	3639	1824	6430	7439	3907	3230	3339	3002	3418	1791	2438	6778	5881	2454	3542	7884	4152	7362	6292	5209	5832	5012	3722	3642	5690	12545	2808	5755	12461	8321	8888	3961
	9.67742	77.1429	31.5789	19.3548	54.2857			5794	4709	5074	8931	3646	4708	5285	9322	3357	5785	3337	2099	7433	6970	2693	3875	1309	7672	2234	3245	2905	6883	8520	3464	5774	7394	4333	4339	5811	4244	9143	6145	6387	5071	7711	10290	6415	8789	8886	6015	7573	5593
	3.22581	82.1429	23.2558	21.4286	44.4444			8486	3260	3622	9086	9499	6172	3194	6839	5278	3829	3843	964	6466	4014	2646	4466	3154	3738	6088	5600	4233	4054	9876	2952	8174	4192	1871	7419	5240	5616	7985	2876	3003	2438	5914	10495	5296	5354	5449	5259	7332	957
	5.40541	66.6667	38.4615	14.7059	57.4468			9459	1636	6337	11487	4144	2779	3537	5673	6867	5307	3659	1011	4425	1949	3120	1897	2212	4308	4818	3593	6082	2277	3970	3421	4428	5550	3392	6862	5374	4476	6938	4498	5583	3041	5915	7967	4441	6614	5970	7720	5401	848
Average	7.6983	72.5623	27.0581	18.1782	48.9483			11500	5034	6742	7364	6894	1929	5833	4714	7156	2987	4518	1261	3643	5362	3346	5472	1383	6575	3302	4195	3440	5320	2406	2852	4173	2910	1860	8812	6514	2691	4392	3804	4967	3610	8096	12737	6452	5982	4286	5074	7805	5572
SD	2.45639	10.2172	6.01215	3.51515	6.17404			5598	3394	6788	9776	7194	5495	5227	9456	4560	2327	3778	817	4564	2900	3489	3471	4370	5780	4034	5245	5876	3125	4498	2897	3039	4164	2795	7197	7751	5772	8052	3499	5579	6259	6354	10574	7320	7346	4423	4675	4113	5583
SEM	0.818797	3.40575	2.00405	1.17172	2.05801			4780	6621	6648	11631	1796	5811	3605	8359	5865	3268	3185	2973	6801	1517	2896	2517	3583	4635	4036	3117	2855	6878	3016	4185	8976	4874	3115	5316	7507	4159	8320	4085	4869	7653	6430	8066	4017	6936	5142	5183	5780	1164
								8311	4499	5603	2611	4653	3450	8091	7406	5667	1995	3984	4104	7352	1867	1431	4390	3431	2491	5309	3880	3939	3371	4926	3628	8804	3874	4720	10091	7601	5395	5926	4729	1799	4650	6775	10517	3139	5821	4341	8344	6510	2737
								7330	5286	7269	12040	6755	1450	7558	7873	4305	2343	5093	2212	5196	1921	3704	2607	4139	8465	4678	4358	2107	6664	6253	3494	2909	6993	2523	7316	7472	4637	9894	5463	6781	5333	6477	8679	2217	7129	6799	8547	6263	3918
								9736	10846	7053	8439	5687	4069	5245	8024	2043	2969	7404	2540	5951	4143	3030	3475	4071	7296	9349	2050	7552	8939	4329	6751	8559	5540	4882	3212	2781	5501	5011	4775	6592	5935	5230	12224	4873	7283	9078	6055	6750	3975
								7046	2778	2234	11500	3428	2701	5906	3269	2450	3231	4071	1757	4290	3428	1017	2135	3641	3308	6798	2530	2117	6206	3290	4991	4504	5515	3539	5925	5309	9249	6234	3811	7079	3639	4149	11046	3258	3983	9923	8020	5959	3993
								4282	3509	6895	12230	8848	4558	5247	8891	5461	3400	3730	2502	5448	6947	2030	1759	2757	3582	4574	2935	1963	5360	4130	2354	3733	4071	4741	2216	2292	2828	6835	5223	3813	2588	3363	12265	4307	6242	6715	7328	6077	6228
								2791	6624	4478	11920	5741	3086	3045	9966	4208	1911	5400	2717	4545	6099	6087	1847	2952	2878	1844	3940	2206	4877	4358	8478	2953	3884	4661	4707	6382	2155	4697	5178	4168	2996	8493	9227	4397	5865	5365	2670	7111	4297
								5717	4154	4395	13240	3068	4131	4944	8424	4536	8689	3201	1899	3066	1832	5154	4980	4371	2005	1751	3040	3780	4384	5385	4543	3822	7046	4524	8700	6705	8318	1906	3617	6311	5107	6352	7446	2916	8934	5163	6868	3103	2410
								4707	2588	2203	12966	3617	4210	3540	6533	3989	2719	2585	2609	1313	1584	2720	1568	3015	2729	2814	3162	4108	6277	3994	2829	5291	8008	3112	5022	4366	2807	3260	4572	4422	2626	3197	7976	2403	4457	5705	9616	4654	5810
								4479	3850	6283	13639	7240	2049	3377	5521	4827	1932	2100	824	1288	6598	5475		4133		2319	2246	2761	2033	2369	3942	5655	7594	3954	7335	7026	8694	1489	3317	5186	2049	4168	9673	2134	3833	3743	4855	6479	2526
								5952	1356	6982	15500	6353	3743	5387	1984	4814	2154	3382	1482	1526	2135	4454				2954	3492	2124	3012	3720	1978	4515	6848	3944	5768	3826	4239	2703	3964	4518	2894	4235	11356	3277	5819	2194	5675	5901	2158
								7839	5257	7071	8878	10017	4452	7297	2459	6646	1609	3573	1349	1900	6562	2079				2371	3062	3256	4860		2358	4454	5911	4128	4734	7052	6854	2443	3670	5640	1630	2502	3415	3458	6388	3037	7202	5535	1899
								9399	2895	3160	12911	8288	2701	2060	4261	8593	472	2909	1039		1574	3022				2989	2898	2581	4814		2151	6889	6951	5878	5085	6205	5792	2851	4695	5060	2156	4037	9694	3066	7837	4466	6849	6632
								6482	3567	3004	12835	10260	6143	5576	7322	11516	1110	1422	3750		5494	4607				5484	3010	2964	5403			5663	6345	4009	5689	4417	5978	2489	3401	6125	5005	2787	10742	2413	3255	5505	8528	5508
								4607	4400	8127	10693	3811	3068	5039	4166	6277	647	1526	807		5477					5400		3046	2052				5051	3144	6907	4697	8060	2829	3085	4628	1980	7631	10009	5171	2569	7900	7391	8247
								6904	6922	6783	3623	6336	6269	10869	5748	5829	1097	3363	958		1000					1238			5335				6282	2005	5161	7469	5466	1664	3342	4958	4139		10353			4371	5853
								6694	1574	3459	11676	2785	4502	8822	3791	6001	4020	1189	2765		4519								4447				5037		5228	3255	6046	3082	3149	5562	2778		2367				3329
								4318	2959	1740	15150	2340	1657	9234	3823	5043	2043	2009			5807								3164				5930		5935	2326	7232	2076	4473	5371	1707		3040				6061
								2945	7906	4637	4284	1682	1841	8374	2948	4723	1084	2087			1743								3115				5160		2418	3734	9008	2431	6709	4492			2893				3965
								5901	3088	7669		3736	4105	6266	3450	4495	2669	2524			4526								5229				4700		6452	3934	4539	10167	4317	4069							8953
								4780	4340	6688		3869	1695	4989	3316	4068	2779	1608											5434				4384		6132	4373	5065	1237	4282	4719
								7572	4581	7747		9904	1607	4129	4529	4600	2897												4113				5637			4937	2298	1217	5605	3698
								2671	5061	7037		4821	2220	2563	3827	4241	4803												2756				6379			5192	1565	5807	3782	3573
								6836	5810	5223		5707	6975	6115	2398	4537													1952				6585			4963	1846		3419	6294
								3822	5482	4363		1687	2679	3196	1752	4339																	4587			4354	4996		2633	4681
									4883	3864		1256	2058	7631	2184	3272																	3676			2974			4208	4066
									8326	5577		1767	4483	5123	1726	4512																	7120			3087			2841	4029
									5811	2251		2330	3623	4152	2084	6419																	5809			5958			3953	6818
									1143	2685		2002	6036	4487		3882																	8058			3103			5465	4366
									6188	5138			2375	5261		3289																	4078			1928			4471	4245
									3420	4749				7466		3880																	2847							6757
									2144					3557		6087																	3964
														2420		1797																	4777
																3157
																3670
																3621
[truncated: 3 more columns]

## Sheet: Figure 5
	Dopamine level
		Control	Rotenone	EthMP+Rotenone	EthMP	Sinemet+Rotenone
		0.409384	0.156406	0.203118	0.364247	0.230935
		0.36878	0.104998	0.155312	0.317706	0.204572
		0.42	0.143004	0.203118	0.364256	0.230935
	Average	0.399388	0.134803	0.187182	0.348737	0.222147
	SD	0.0270336	0.0266672	0.0276009	0.026873	0.0152206
	SEM	0.0156079	0.0153963	0.0159354	0.0155151	0.00878763

## Sheet: Figure 6
TH						NRF-2						SOD-2
	Control	Rotenone	EthMP+Rotenone	Sinemet+Rotenone			Control	Rotenone	EthMP+Rotenone	Sinemet+Rotenone			Control	Rotenone	EthMP+Rotenone	Sinemet+Rotenone
	1.20581	1.05336	14.42	0.334482			1.47427	3.77114	2.88786	0.907519			1.21419	0.439825	0.933033	0.61132
	0.829319	1.14472	14.42	0.0882659			0.678302	1.74715	1.58008	1.18921			0.823591	0.319746	0.933033	0.463294
	1.20581	13.737	7.59474	4.27226			1.47427	1.55833	3.56771	2.27363			1.21419	0.392292	0.328736	0.280292
	0.829319	9.38268	7.97232	7.59474			0.678302	2.51403	2.43682	1.28788			0.823591	0.15283	0.106949	0.471392
	2.65737	0.949342	0.00797666	0.0276802			0.592546	0.570382	1.87254	1.04247			0.829319
	0.376312	0.112267	0.0426888	0.0256482			1.68763	0.655197	6.29846	0.624165			1.20581
Average	1.18399	4.39657	7.40962	2.05718		Average	1.09755	1.8027	3.10725	1.22081		Average	1.01845	0.326173	0.575438	0.456574
SD	0.784313	5.72881	6.44512	3.18313		SD	0.497714	1.20656	1.71757	0.565664		SD	0.211398	0.125668	0.422726	0.135753
SEM	0.320194	2.33877	2.63121	1.29951		SEM	0.203191	0.492575	0.701195	0.230931		SEM	0.0863029	0.0513038	0.172577	0.0554209
SYP						PGC
	Control	Rotenone	EthMP+Rotenone	Sinemet+Rotenone			Control	Rotenone	EthMP+Rotenone	Sinemet+Rotenone
	1.28343	0.442884	0.933033	0.262429			0.51943	0.768438	11.6722	2.30537
	0.779165	0.530344	4	0.0791098			1.92519	3.81055	15.9446	0.592546
	1.28343	2.41162	3.82378	1.38032			0.51943	8.02777	4.89056	12.6407
	0.779165	3.29436	3.35195	1.19334			1.92519	10.2319	4.89056	13.6422
	1.28343	0.000423603		0.00205735			1.7411	0.481297	13.2232	34.1781
	0.779165	0.0963882		0.00152709			0.574349	1.00347	13.2232	36.886
Average	1.0313	1.12934	3.02719	0.486463		Average	1.20078	4.0539	10.6407	16.7075
SD	0.276195	1.37862	1.42266	0.630013		SD	0.729709	4.16848	4.66182	15.527
SEM	0.112756	0.562821	0.580798	0.257202		SEM	0.297902	1.70178	1.90318	6.33888
DRD-2						GPx-4
	Control	Rotenone	EthMP+Rotenone	Sinemet+Rotenone			Control	Rotenone	EthMP+Rotenone	Sinemet+Rotenone
	6.16884	3.73213	59.0965	10.2319			1.02456	1.40444	0.675955	0.719467
	0.162105	7.31065	46.3661	2.76064			0.976032	0.939523	1.03168	0.537747
	6.16884	43.865	46.2057	38.5859			1.02456	1.34257	3.09513	2.94854
	0.162105	38.1867	72.5046	70.5219			0.976032	1.64148	2.20381	2.31338
	1.09429	0.407536	0.0514744	0.222982			0.72951	0.864537	10.9283	10.4107
	0.913832	0.382889	0.0118415	0.229251			1.37078	1.13288	7.78124	8.1681
Average	2.445	15.6475	37.3727	20.4254		Average	1.01691	1.22091	4.28602	4.18299
SD	2.90951	19.9047	30.5083	28.5357		SD	0.205564	0.296411	4.14038	4.12236
SEM	1.1878	8.12607	12.455	11.6497		SEM	0.0839213	0.121009	1.6903	1.68294
DRD-2
	Control	Rotenone	EthMP+Rotenone	Sinemet+Rotenone
	6.16884	3.73213	59.0965	10.2319
	6.16884	7.31065	46.3661	2.76064
	0.162105	43.865	46.2057	38.5859
	0.162105	38.1867	72.5046	70.5219
	1.09429	0.407536	0.0514744	0.222982
	0.913832	0.382889	0.0118415	0.229251
Average	2.445	15.6475	37.3727	20.4254
SD	2.90951	19.9047	30.5083	28.5357
SEM	1.1878	8.12607	12.455	11.6497
